# Supplementary material for: Genome-Wide Identification of Long Noncoding RNA and Their Potential Interactors in ISWI Mutants
Source: Int J Mol Sci. 2022 Jun 2;23(11):6247. doi: 10.3390/ijms23116247 (PMC9181106; doi:10.3390/ijms23116247)
Supplement: Supplementary file 1 [file ijms-23-06247-s001.zip]

Archive with 1 entries (1 files):
- ijms-1723864-supplementary.pdf
